# Supplementary material for: Estimates of on-farm antimicrobial usage in egg production in the United States, 2016–2021
Source: Front Vet Sci. 2023 Mar 30;10:1135377. doi: 10.3389/fvets.2023.1135377 (PMC10097876; doi:10.3389/fvets.2023.1135377)
Supplement: Supplementary material 1 — Supporting Information LayerData2022.xlsx. [file Table_1.XLSX]

## Sheet: Hatchery
Year	Pullets Placed	Avg Hens	Dozen Eggs Produced		Gentamicin (kg)
2016	94733656	1.25607e+08	3016183140		18.9467
2017	94264336	1.31368e+08	3178037700		18.8529
2018	97399815	1.36982e+08	3171355740		19.48
2019	98563669	1.40748e+08	3383631600		19.7127
2020	101308162	1.46008e+08	3579474030		20.2616
2021	101942713	1.48129e+08	3556743270		20.3885

## Sheet: In-Feed
Year	Pullets Placed	Avg Hens	Dozen Eggs Produced	Hen-Days		Monensin (g)	Salinomycin (g)		Chlortetracycline (g) total	Chlortetracycline (g) layers	Chlortetracycline (g) pullets		CTC Exposed Hen-Days		Bacitracin (g)
2016	94733656	1.25607e+08	3016183140	4.58466e+10		1.0814e+06	75091.8		2.7265e+06	2.71329e+06	13212.8		79860424		4.28371e+06
2017	94264336	1.31368e+08	3178037700	4.79492e+10		1.89944e+06	68457.1		2.81071e+06	2.79426e+06	16450		64840298		2.01899e+06
2018	97399815	1.36982e+08	3171355740	4.99983e+10		1.32195e+06	73997.5		2.6233e+06	2.6233e+06	0		53530946		1.21712e+06
2019	98563669	1.40748e+08	3383631600	5.13732e+10		1.0747e+06	81822.9		3.32643e+06	3.29043e+06	36000		67725090		1.74439e+06
2020	101308162	1.46008e+08	3579474030	5.32928e+10		658056	57042.4		3.05345e+06	3.05345e+06	0		67347128		1.35583e+06
2021	101942713	1.48129e+08	3556743270	5.4067e+10		765807	153946		4.95704e+06	4.70615e+06	250889		102825919		573195

## Sheet: Sales
Year	Tetracycline Use (kg)	Sales Total (kg)	Sales Chickens (kg)	% of Total Sales	% of Chicken Sales
2016	2726.5	5861188	285513	0.000465179	0.00954948
2017	2810.71	3535701	153621	0.000794951	0.0182964
2018	2623.3	3974179	140561	0.000660087	0.0186631
2019	3326.43	4117031	149295	0.000807969	0.0222809
2020	3053.45	3948745	105817	0.00077327	0.0288559
2021	4957.04	3916864	115887	0.00126556	0.0427748
